# Supplementary material for: Does the Recovery of Respiratory Viruses Impact Pulmonary Function at Baseline and 1-, 6-, and 12-Month Follow-Up in People Living with HIV and Pneumonia?
Source: Viruses. 2024 Feb 23;16(3):344. doi: 10.3390/v16030344 (PMC10974101; doi:10.3390/v16030344)
Supplement: Supplementary file 1 [file viruses-16-00344-s001.zip]

Archive with 1 entries (1 files):
- viruses-2810915-supplementary.pdf
